# Supplementary material for: Destruction of the vascular viral receptor in infectious salmon anaemia provides in vivo evidence of homologous attachment interference
Source: PLoS Pathog. 2022 Oct 14;18(10):e1010905. doi: 10.1371/journal.ppat.1010905 (PMC9621750; doi:10.1371/journal.ppat.1010905)
Supplement: S2 Table — (XLSX) [file ppat.1010905.s005.xlsx]

## Sheet: Fig1B
Days post infection	Cumulative mortality NO/Glesvaer/2/90 (%)	ISAV binding (scores in individual fish) NO/Glesvaer/2/90
1	0	5	5	5	5
2	0	5	5	5	5
3	0	5	5	5	5
4	0	5	5	5	5
5	0	5	5	5	5
6	0	3	3	3	3
7	0	3	3	3	3
8	0	5	3	1	3
9	0
10	0	1	1	1	1
11	0
12	0	1	1	1	1
13	10
14	35	0	0	0	1
15	45
16	70
17	75
18	80
19	90	0	0	0	1
20
21
22
23		0	0	1	1

## Sheet: Fig1C
Days post infection	Cumulative mortality CA/F679/99 (%)	ISAV binding (scores in individual fish) CA/F679/99
1	0	5	5	5	5
2	0	5	5	5	5
3	0	5	5	5	5
4	0	5	5	5	5
5	0	5	5	5	5
6	0	3	3	3	3
7	0	1	1	1	1
8	0	0	1	1	1
9	0
10	0	0	0	0	0
11	0
12	0	0	1	0	1
13	0
14	0	3	2	2	2
15	0
16	0
17	5
18	10
19	10	3	3	3	3
20	10
21	15
22	15
23	20	3	3	3	3

## Sheet: Fig2E
	ISAV binding, heart non-infected (score)				ISAV binding, heart Glesvaer/2/90 infected, 10 d.p.i. (score)				ISAV binding, heart Glesvaer/2/90 infected, 19 d.p.i. (score)
No treatment	4	4	4		4	3	4	3	4	4	4
Neuraminidase	4	4	4		1	1	1	1	1	1	1
NaOH + Neuraminidase	0	1

## Sheet: Fig3C
	ISAV binding in non-infected control cells (% of average control)							ISAV binding in CA/NBISA05/98-infected cells (3 d.p.i.) (% of average control)						ISAV binding in NaOH-treated cells (% of average control)
exp 1	108	103	98	91	100			9	15	18	10	17		5	9	12
exp 2	44	95	161					6	10	15
exp 3	84	102	119	108	87			9	8	15
exp 4	94	106	79	107	113			6	2	11
exp 5	156	123	94	71	53	104	100	21	7	14	7	5	19

## Sheet: Fig3C_stats
Paired 2-tailed t-test, performed in Graph Pad Prism 8 for Windows 64-bits, v.8.4.3.
Column B	CA/NBISA05/98-infected
vs.	vs,
Column A	Non-infected
ISAV binding (% of average in control cells)
Paired t test
P value	<0,0001
P value summary	****
Significantly different (P < 0.05)?	Yes
One- or two-tailed P value?	Two-tailed
t, df	t=74,37, df=4
Number of pairs	5
How big is the difference?
Mean of differences (B - A)	-89.33
SD of differences	2.686
SEM of differences	1.201
95% confidence interval	-92,66 to -85,99
R squared (partial eta squared)	0.9993
How effective was the pairing?
Correlation coefficient (r)	0.7945
P value (one tailed)	0.0542
P value summary	ns
Was the pairing significantly effective?	No

## Sheet: Fig3D
Plaques per well (virus 2)
	Non-infected	Infected with virus 1 (3 days before infection with virus 2)
Virus 1 dose	none	33 tcid50/well	100 tcid50/well	330 tcid50/well	1000 tcid50/well	3300 tcid50/well	10000 tcid50/well
well 1	118	108	41	14	7	0	1
well 2	169	105	78	58	12	1	0
well 3	187	102	113	17	6	0	0
well 4	163
well 5	133
well 6	206

## Sheet: Fig3E
	CA/NBISA05/98 plaques/well (% of average non-infected)		NO/Glesvaer/2/90 plaques/well (% of average non-infected)
	non-infected cells	NO/Glesvaer/2/90 infected	non-infected cells	CA/NBISA05/98 infected
well 1	87.9824	1.32304	100	0
well 2	123.043	0.661521	144.615	0
well 3	127.233	1.32304	75.3846	0
well 4	61.742	1.98456	80	1.53846

## Sheet: Fig3E_stats
CA/NBISA05/98 plaques/well (% of average non-infected)
Column B	NO/Glesvaer/2/90 infected
vs.	vs,
Column A	non-infected cells
Mann Whitney test
P value	0.0286
Exact or approximate P value?	Exact
P value summary	*
Significantly different (P < 0.05)?	Yes
One- or two-tailed P value?	Two-tailed
Sum of ranks in column A,B	26 , 10
Mann-Whitney U	0
Difference between medians
Median of column A	105,5, n=4
Median of column B	1,323, n=4
Difference: Actual	-104.2
Difference: Hodges-Lehmann	-104.2
NO/Glesvaer/2/90 plaques/well (% of average non-infected)
Column D	CA/NBISA05/98 infected
vs.	vs,
Column C	non-infected cells
Mann Whitney test
P value	0.0286
Exact or approximate P value?	Exact
P value summary	*
Significantly different (P < 0.05)?	Yes
One- or two-tailed P value?	Two-tailed
Sum of ranks in column C,D	26 , 10
Mann-Whitney U	0
Difference between medians
Median of column C	90,00, n=4
Median of column D	0,000, n=4
Difference: Actual	-90
Difference: Hodges-Lehmann	-89.23

## Sheet: Fig4A and C
Days post infection NO/Glesvaer/2/90	ISAV binding (score)	ISAV immunohistochemistry (score)	ISAV staining of blood smears (score)
0.25	5	0	0
0.25	5	0	0
0.25	5	0	0
0.25	5	0	0
1	5	0	0
1	5	0	0
1	5	0	0
1	5	0	0
2	5	0	0
2	5	0	0
2	5	0	0
2	5	0	0
3	5	0	0
3	5	0	0
3	5	0	0
3	5	0	1
4	5	0	0
4	5	0	1
4	5	0	1
4	5	1	1
5	5	0	1
5	5	0	4.5
5	5	0	1
5	3	0	1
6	3	3.5	4
6	3	2	2
6	3	2	3.4
6	3	0	2
7	3	2	3.4
7	3	2	3.4
7	3	0	2
7	5	0	1
8	3	0	2
8	1	4	5
8	3	3	4
8	1	2	3
10	1	5	5
10	1	5	5
10	1	5	5
10	1	5	5
12	1	5	4
12	1	5	5
12	1	4	4.5
12	0	4	4
14	0	5	5
14	0	5	4
14	1	5	5
14	0	3.5	5
19	0	3.5	5
19	0	3	5
19	1	3.5	5
19	0	2	5
23	0	1	5
23	1	2	5
23	1	2	5

## Sheet: Fig4B and D
Days post infection CA/F679/99	ISAV binding (score)	ISAV immunohistochemistry (score)	ISAV staining of blood smears (score)
0.25	5	0	0
0.25	5	0	0
0.25	5	0	0
0.25	5	0	0
1	5	0	0
1	5	0	0
1	5	0	0
1	5	0	0
2	5	0	0
2	5	0	0
2	5	0	0
2	5	0	0
3	5	0	1
3	5	0	1
3	5	0	1
3	5	0	1
4	5	0	1
4	5	1	1
4	5	0	0
4	5	0	0
5	5	1	3
5	5	0	3
5	5	1	3
5	5	0	3
6	3	3	4
6	3	1	4
6	3	1	5
6	3	0	4
7	1	3.5	3
7	1	3.5	3
7	1	1	3
7	1	1	4
8	0	3	3
8	1	0	2
8	1	2	3
8	1	2	4
10	0	3	0
10	0	0	2
10	0	3	2
10	0	3.5	3
12	0	3.5	3
12	1	5	2
12	0	4	3
12	1	1	2
14	3	2	2
14	2	2	2
14	2	2	2
14	2	1	1
19	3	0	1
19	3	0	2
19	3	1	2
19	3	0	1
23	3	0	1
23	3	2	1
23	3	0	1
23	3	0	1

[truncated: 6 more sheets: Fig4A-D_stats, Fig4E, Fig5B, Fig5D, IHNV-infection, FigS2D]
